# Supplementary material for: The Complex Valorization of Black Alder Bark Biomass in Compositions of Rigid Polyurethane Foam
Source: Materials (Basel). 2024 Dec 26;18(1):50. doi: 10.3390/ma18010050 (PMC11721132; doi:10.3390/ma18010050)
Supplement: Supplementary file 1 [file materials-18-00050-s001.zip]

Archive with 1 entries (1 files):
- materials-3365390-supplementary.pdf
